# Supplementary material for: Modelling monthly influenza cases in Malaysia
Source: PLoS One. 2021 Jul 21;16(7):e0254137. doi: 10.1371/journal.pone.0254137 (PMC8294481; doi:10.1371/journal.pone.0254137)
Supplement: S1 Dataset — (CSV) [file pone.0254137.s001.csv]

Data for influenza serological A processed into months using pivot table
Date	ser_A_total
Jan-06	1
Feb-06	5
Mar-06	2
Apr-06	4
May-06	4
Jun-06	0
Jul-06	7
Aug-06	5
Sep-06	33
Oct-06	2
Nov-06	4
Dec-06	1
Jan-07	2
Feb-07	5
Mar-07	0
Apr-07	11
May-07	22
Jun-07	34
Jul-07	42
Aug-07	23
Sep-07	7
Oct-07	3
Nov-07	3
Dec-07	11
Jan-08	16
Feb-08	53
Mar-08	7
Apr-08	10
May-08	7
Jun-08	50
Jul-08	15
Aug-08	7
Sep-08	7
Oct-08	0
Nov-08	1
Dec-08	2
Jan-09	5
Feb-09	3
Mar-09	12
Apr-09	53
May-09	32
Jun-09	38
Jul-09	68
Aug-09	274
Sep-09	53
Oct-09	47
Nov-09	28
Dec-09	48
Jan-10	12
Feb-10	13
Mar-10	29
Apr-10	77
May-10	48
Jun-10	9
Jul-10	16
Aug-10	20
Sep-10	5
Oct-10	4
Nov-10	9
Dec-10	52
Jan-11	28
Feb-11	7
Mar-11	8
Apr-11	2
May-11	6
Jun-11	0
Jul-11	0
Aug-11	0
Sep-11	0
Oct-11	4
Nov-11	2
Dec-11	1
Jan-12	0
Feb-12	0
Mar-12	1
Apr-12	2
May-12	0
Jun-12	1
Jul-12	3
Aug-12	3
Sep-12	8
Oct-12	4
Nov-12	5
Dec-12	6
Jan-13	4
Feb-13	2
Mar-13	0
Apr-13	1
May-13	0
Jun-13	0
Jul-13	0
Aug-13	0
Sep-13	2
Oct-13	1
Nov-13	7
Dec-13	8
Jan-14	10
Feb-14	3
Mar-14	2
Apr-14	6
May-14	6
Jun-14	4
Jul-14	3
Aug-14	1
Sep-14	3
Oct-14	2
Nov-14	6
Dec-14	1
Jan-15	7
Feb-15	3
Mar-15	4
Apr-15	3
May-15	2
Jun-15	6
Jul-15	1
Aug-15	5
Sep-15	2
Oct-15	7
Nov-15	5
Dec-15	3
Jan-16	5
Feb-16	12
Mar-16	1
Apr-16	11
May-16	9
Jun-16	7
Jul-16	13
Aug-16	1
Sep-16	0
Oct-16	0
Nov-16	0
Dec-16	1
Jan-17	23
Feb-17	27
Mar-17	31
Apr-17	32
May-17	64
Jun-17	34
Jul-17	57
Aug-17	32
Sep-17	22
Oct-17	41
Nov-17	37
Dec-17	50
Jan-18	55
Feb-18	44
Mar-18	52
Apr-18	10
May-18	7
Jun-18	7
Jul-18	3
Aug-18	8
Sep-18	11
Oct-18	34
Nov-18	31
Dec-18	29
Jan-19	45
Feb-19	37
Mar-19	29
Apr-19	26
May-19	28
Jun-19	31
Jul-19	38
Aug-19	29
Sep-19	52
Oct-19	59
Nov-19	96
Dec-19	120
